# Supplementary material for: A novel immune subtype classification of ER-positive, PR-negative and HER2-negative breast cancer based on the genomic and transcriptomic landscape
Source: J Transl Med. 2021 Sep 20;19:398. doi: 10.1186/s12967-021-03076-x (PMC8454077; doi:10.1186/s12967-021-03076-x)
Supplement: Supplementary file 2 — Additional file 2: Table S2. A comprehensive gene set that including 1480 genes. Table S3. The immune subtype annotation of each patients in the METABRIC cohort. Table S5. List of 8 immune molecular signatures. [file 12967_2021_3076_MOESM2_ESM.xlsx]

## Sheet: Table S2
Table S2. A comprehensive gene set that including 1480 genes.
Gene Symbol	Gene Programmes	Measured by GEO validation cohort
A2M	7	YES
ABAT	6	YES
ABCA1	5	YES
ABCB1	3	YES
ABCC4	5	YES
ABCD1	4	YES
ABHD3	3	YES
ACADM	2	YES
ACAP1	3	YES
ACO1	2	YES
ACP5	5	YES
ACTA1	1	YES
ACTN4	1	YES
ACTR3	7	YES
ACVR1B	1	YES
ACVR2A	7	YES
ACVR2B	1	YES
ACVRL1	1	YES
ADAM12	6	YES
ADAM28	5	YES
ADAM8	5	YES
ADAMTS12	6	YES
ADAMTS3	6	YES
ADAR	4	YES
ADCY9	1	YES
ADCYAP1R1	7	YES
ADIPOR1	4	YES
ADIPOR2	4	YES
ADM	2	YES
ADRB1	2	YES
ADRB2	3	YES
ADRM1	4	YES
AEN	4	YES
AGER	6	YES
AGRP	5	YES
AGT	7	YES
AGTR1	1	YES
AGTR2	6	YES
AHCYL1	1	YES
AHCYL2	4	YES
AHNAK	2	YES
AHSA1	4	YES
AICDA	4	YES
AIF1	5	YES
AIM2	3	YES
AKR7A3	4	YES
AKT1	1	YES
AKT2	4	YES
AKT3	6	YES
ALB	3	YES
ALCAM	7	YES
ALDH1A2	2	YES
ALDH3A2	6	YES
ALDH9A1	1	YES
ALOX15	6	YES
AMBN	7	YES
AMELX	1	YES
AMHR2	2	YES
AMPD2	6	YES
AMT	1	YES
ANGPT1	2	YES
ANGPT4	7	YES
ANGPTL2	2	YES
ANGPTL3	1	YES
ANGPTL4	2	YES
ANGPTL7	2	YES
ANK1	6	YES
ANXA5	2	YES
AP3B1	5	YES
APLNR	1	YES
APOBEC3C	3	YES
APOBEC3F	3	YES
APOBEC3G	3	YES
APOD	2	YES
APOH	4	YES
APOL3	6	YES
APOM	2	YES
AQP3	6	YES
AQP9	5	YES
AR	1	YES
ARAF	1	YES
ARG2	4	YES
ARHGAP10	2	YES
ARHGAP25	3	YES
ARL1	2	YES
ARRB1	1	YES
ARTN	4	YES
ASGR1	6	YES
ASGR2	5	YES
ATIC	4	YES
ATM	3	YES
ATP10D	3	YES
ATP6V1A	5	YES
ATP6V1B2	5	YES
AVP	1	YES
AVPR1A	7	YES
AVPR1B	6	YES
AXL	5	YES
AZGP1	1	YES
AZU1	4	YES
B2M	5	YES
B3GALNT1	4	YES
B3GALT2	6	YES
B3GAT1	6	YES
BACH2	3	YES
BASP1	5	YES
BCL10	2	YES
BCL11B	3	YES
BCL2	1	YES
BCL2L1	1	YES
BCL6	1	YES
BDNF	6	YES
BECN1	6	YES
BID	7	YES
BIRC3	3	YES
BIRC5	4	YES
BLK	3	YES
BLNK	7	YES
BMP1	1	YES
BMP10	7	YES
BMP15	4	YES
BMP2	2	YES
BMP3	6	YES
BMP4	1	YES
BMP5	7	YES
BMP6	2	YES
BMP7	4	YES
BMP8A	4	YES
BMPR1A	2	YES
BMPR1B	6	YES
BMPR2	7	YES
BMX	2	YES
BPHL	4	YES
BRD8	4	YES
BST1	2	YES
BST2	7	YES
BTC	4	YES
BTK	3	YES
BTN2A2	3	YES
BTN3A2	3	YES
BTNL8	6	YES
BZW2	4	YES
C1GALT1C1	7	YES
C1orf54	5	YES
C1QB	5	YES
C3	2	YES
C5	1	YES
C5orf15	2	YES
C8G	1	YES
CA2	2	YES
CACYBP	2	YES
CALCA	7	YES
CALCB	4	YES
CALCR	5	YES
CALCRL	2	YES
CALD1	2	YES
CALR	1	YES
CAMP	4	YES
CAMTA1	1	YES
CANX	5	YES
CAPG	7	YES
CAPZA1	7	YES
CASP3	4	YES
CASP5	5	YES
CASQ1	1	YES
CAT	2	YES
CBL	7	YES
CBLB	1	YES
CBLC	4	YES
CBX6	1	YES
CCDC88A	7	YES
CCK	6	YES
CCL1	3	YES
CCL11	3	YES
CCL13	3	YES
CCL16	2	YES
CCL17	3	YES
CCL18	5	YES
CCL19	3	YES
CCL2	5	YES
CCL20	6	YES
CCL21	3	YES
CCL22	3	YES
CCL23	2	YES
CCL24	2	YES
CCL25	3	YES
CCL27	7	YES
CCL4	5	YES
CCL5	3	YES
CCL7	5	YES
CCL8	5	YES
CCNA1	4	YES
CCNA2	4	YES
CCNB1	4	YES
CCR1	5	YES
CCR2	3	YES
CCR3	3	YES
CCR4	3	YES
CCR5	3	YES
CCR6	3	YES
CCR7	3	YES
CCR9	6	YES
CCRL2	6	YES
CCT6B	7	YES
CD101	1	YES
CD14	5	YES
CD151	2	YES
CD160	3	YES
CD180	3	YES
CD19	3	YES
CD1B	3	YES
CD1C	3	YES
CD1E	3	YES
CD2	3	YES
CD200	2	YES
CD207	5	YES
CD22	3	YES
CD244	3	YES
CD247	3	YES
CD27	3	YES
CD28	3	YES
CD320	4	YES
CD33	5	YES
CD36	2	YES
CD37	3	YES
CD38	3	YES
CD3D	3	YES
CD3E	3	YES
CD3G	3	YES
CD4	3	YES
CD40	3	YES
CD40LG	3	YES
CD47	3	YES
CD48	3	YES
CD52	3	YES
CD53	3	YES
CD55	2	YES
CD59	2	YES
CD6	3	YES
CD63	7	YES
CD69	3	YES
CD7	3	YES
CD70	3	YES
CD72	3	YES
CD74	5	YES
CD79A	3	YES
CD79B	3	YES
CD81	1	YES
CD83	5	YES
CD84	5	YES
CD86	5	YES
CD8A	3	YES
CD8B	3	YES
CDA	4	YES
CDC25C	4	YES
CDC42	7	YES
CDC5L	7	YES
CDC7	4	YES
CDH1	4	YES
CDH2	7	YES
CDH3	1	YES
CDH5	2	YES
CDHR1	6	YES
CDK4	4	YES
CDK5	4	YES
CDK5R1	4	YES
CDKN3	4	YES
CEACAM3	6	YES
CEACAM8	1	YES
CEBPA	5	YES
CENPF	4	YES
CER1	1	YES
CETN3	1	YES
CETP	3	YES
CFP	3	YES
CGA	4	YES
CHGA	4	YES
CHGB	6	YES
CHRM3	4	YES
CHST15	1	YES
CLCF1	6	YES
CLCN5	4	YES
CLDN4	7	YES
CLEC10A	3	YES
CLEC11A	2	YES
CLEC1A	2	YES
CLEC4A	5	YES
CLEC4M	1	YES
CLEC5A	5	YES
CLEC7A	5	YES
CLIC3	3	YES
CLTB	5	YES
CMA1	2	YES
CMKLR1	3	YES
CMTM6	5	YES
CNPY3	5	YES
CNPY4	2	YES
CNR1	1	YES
CNR2	3	YES
CNTF	7	YES
CNTFR	2	YES
COL1A1	2	YES
COL3A1	2	YES
COL4A1	1	YES
COL4A4	3	YES
COL5A3	2	YES
COL6A1	2	YES
COL6A2	2	YES
COLEC10	2	YES
COLEC12	2	YES
CORT	4	YES
CPA3	2	YES
CPM	1	YES
CR2	3	YES
CRABP2	4	YES
CREB1	1	YES
CRH	2	YES
CRHR1	1	YES
CRHR2	1	YES
CRIM1	2	YES
CRLF1	1	YES
CRLF2	1	YES
CRLF3	3	YES
CRTAM	7	YES
CRYBB1	5	YES
CSE1L	4	YES
CSF1	5	YES
CSF1R	5	YES
CSF2	3	YES
CSF2RA	5	YES
CSF2RB	3	YES
CSF3	6	YES
CSF3R	1	YES
CSH1	6	YES
CSHL1	6	YES
CSK	3	YES
CSNK2A2	1	YES
CSPG5	4	YES
CSRP1	1	YES
CSRP2	2	YES
CST4	6	YES
CSTA	3	YES
CSTB	5	YES
CTBS	7	YES
CTF1	2	YES
CTLA4	3	YES
CTSB	5	YES
CTSD	5	YES
CTSE	1	YES
CTSG	2	YES
CTSZ	3	YES
CX3CL1	2	YES
CX3CR1	2	YES
CXCL1	6	YES
CXCL10	3	YES
CXCL11	7	YES
CXCL12	2	YES
CXCL13	3	YES
CXCL14	2	YES
CXCL2	2	YES
CXCL5	5	YES
CXCL6	3	YES
CXCL9	3	YES
CXCR1	6	YES
CXCR2	5	YES
CXCR3	3	YES
CXCR4	2	YES
CXCR5	3	YES
CXCR6	3	YES
CYBB	5	YES
CYLD	5	YES
CYP27A1	2	YES
CYP27B1	1	YES
CYSLTR1	3	YES
CYTH1	3	YES
DAB1	1	YES
DAB2	1	YES
DACH1	4	YES
DAPK1	5	YES
DAPP1	7	YES
DAXX	4	YES
DAZAP2	2	YES
DCK	5	YES
DCN	2	YES
DDX17	7	YES
DDX58	3	YES
DEFA4	3	YES
DEFA5	5	YES
DEFA6	6	YES
DEFB1	2	YES
DEFB126	6	YES
DEPDC5	1	YES
DES	2	YES
DGKH	6	YES
DHFR	7	YES
DHX58	1	YES
DKK1	7	YES
DLC1	1	YES
DMBT1	1	YES
DNAJC12	4	YES
DOCK9	2	YES
DPP4	2	YES
DPYD	5	YES
DUOX1	2	YES
DUSP14	4	YES
DUSP2	3	YES
DUSP6	7	YES
DYNLL1	2	YES
DYRK2	1	YES
ECD	2	YES
EDN1	1	YES
EDN2	2	YES
EDN3	2	YES
EDNRA	1	YES
EDNRB	2	YES
EED	7	YES
EGF	7	YES
EGFR	2	YES
EGR3	2	YES
EIF1	4	YES
EIF2AK2	1	YES
EIF3M	7	YES
ELANE	1	YES
ELAVL1	1	YES
ELMO2	4	YES
ELN	2	YES
EMCN	2	YES
EMP1	2	YES
EMP3	5	YES
ENC1	2	YES
ENG	2	YES
ENPP1	7	YES
ENTPD5	1	YES
EPO	4	YES
EPOR	1	YES
ERAP1	5	YES
ERAP2	3	YES
ERBB3	4	YES
ESM1	4	YES
ESR1	4	YES
ESR2	3	YES
ESRRA	4	YES
ESRRB	6	YES
ESRRG	1	YES
ETS1	7	YES
EXO1	4	YES
EXOSC9	7	YES
EZH2	4	YES
F11R	7	YES
F12	4	YES
F13A1	2	YES
F2RL1	7	YES
FABP1	1	YES
FABP3	7	YES
FABP4	2	YES
FABP5	2	YES
FABP6	4	YES
FABP7	3	YES
FAM3C	2	YES
FAM49A	5	YES
FAS	7	YES
FASLG	3	YES
FCAR	3	YES
FCER1A	2	YES
FCER1G	5	YES
FCGR1A	5	YES
FCGR2A	5	YES
FCGR2B	5	YES
FCGR3B	6	YES
FCGRT	5	YES
FCN1	3	YES
FCN2	6	YES
FCRL2	3	YES
FES	1	YES
FFAR2	4	YES
FGA	6	YES
FGF1	2	YES
FGF12	7	YES
FGF13	1	YES
FGF14	4	YES
FGF16	6	YES
FGF17	7	YES
FGF18	2	YES
FGF2	2	YES
FGF20	5	YES
FGF21	4	YES
FGF22	4	YES
FGF23	1	YES
FGF3	6	YES
FGF4	6	YES
FGF5	7	YES
FGF6	6	YES
FGF8	1	YES
FGF9	2	YES
FGFR1	2	YES
FGFR2	2	YES
FGFR3	4	YES
FGFR4	4	YES
FGR	3	YES
FKBP4	4	YES
FLT1	7	YES
FLT3	3	YES
FLT4	4	YES
FN1	2	YES
FOS	2	YES
FOSB	2	YES
FOSL1	1	YES
FOXP3	6	YES
FPR1	5	YES
FPR2	5	YES
FRAT2	4	YES
FRMD4A	2	YES
FSHB	6	YES
FSHR	1	YES
FST	2	YES
FSTL1	2	YES
FTL	5	YES
FUCA1	5	YES
FURIN	4	YES
FUT4	1	YES
FUT5	4	YES
FYN	3	YES
FZD2	1	YES
FZR1	4	YES
GABARAP	7	YES
GAL	5	YES
GALR2	4	YES
GALR3	6	YES
GAST	3	YES
GATA2	4	YES
GATA3	1	YES
GATM	2	YES
GBP2	3	YES
GCG	1	YES
GCGR	4	YES
GDE1	6	YES
GDF10	2	YES
GDF11	1	YES
GDF15	4	YES
GDF2	4	YES
GDF3	1	YES
GDF5	1	YES
GDF9	1	YES
GDNF	6	YES
GEMIN6	4	YES
GFAP	6	YES
GFPT2	2	YES
GH1	1	YES
GH2	1	YES
GHR	2	YES
GHRH	2	YES
GHRHR	7	YES
GHSR	6	YES
GIP	1	YES
GKN1	6	YES
GLIPR1	5	YES
GLP1R	1	YES
GLP2R	2	YES
GLS2	4	YES
GLUD1	1	YES
GMFB	7	YES
GMFG	3	YES
GMPR	4	YES
GNAI1	2	YES
GNG7	1	YES
GNLY	3	YES
GNRH1	1	YES
GNRH2	7	YES
GNRHR	1	YES
GPI	4	YES
GPR137B	2	YES
GPR17	6	YES
GPR18	3	YES
GPR183	5	YES
GPR25	1	YES
GPR27	4	YES
GPR32	4	YES
GPR65	7	YES
GPRC5C	1	YES
GPSM3	3	YES
GPX1	5	YES
GRAP2	3	YES
GRB2	4	YES
GREM1	2	YES
GREM2	2	YES
GRIN1	4	YES
GRN	5	YES
GRP	2	YES
GSK3B	1	YES
GSS	4	YES
GSTA4	2	YES
GUSB	1	YES
GZMA	3	YES
GZMB	3	YES
GZMH	3	YES
GZMK	3	YES
GZMM	3	YES
HAL	4	YES
HAMP	5	YES
HBEGF	2	YES
HDAC1	4	YES
HDAC9	6	YES
HDC	1	YES
HDGF	4	YES
HELLS	4	YES
HEY1	1	YES
HFE	2	YES
HGF	6	YES
HIGD1A	7	YES
HIVEP2	7	YES
HK3	5	YES
HLA-A	3	YES
HLA-B	3	YES
HLA-C	5	YES
HLA-DMA	3	YES
HLA-DMB	3	YES
HLA-DOA	3	YES
HLA-DOB	3	YES
HLA-DPA1	5	YES
HLA-DPB1	3	YES
HLA-DQA1	5	YES
HLA-DQB1	3	YES
HLA-DRA	5	YES
HLA-DRB4	5	YES
HLA-E	3	YES
HLA-F	3	YES
HLA-G	7	YES
HMGB1	7	YES
HMOX1	5	YES
HNF4A	1	YES
HNMT	2	YES
HOXA1	1	YES
HRAS	4	YES
HRG	5	YES
HRH1	7	YES
HS2ST1	7	YES
HS3ST1	5	YES
HSD11B1	3	YES
HSP90AA1	7	YES
HSP90AB1	4	YES
HSPA1L	3	YES
HSPA2	2	YES
HSPA4	7	YES
HSPA5	1	YES
HSPB6	2	YES
HTN1	6	YES
HTN3	5	YES
HTR1A	3	YES
HTR2B	2	YES
HTR3A	3	YES
HTR3B	4	YES
HUNK	1	YES
IAPP	4	YES
ICAM1	6	YES
ICAM2	3	YES
ICAM3	3	YES
ICOS	3	YES
IDO1	3	YES
IFI16	5	YES
IFIH1	3	YES
IFITM1	3	YES
IFITM2	2	YES
IFNA1	3	YES
IFNA10	4	YES
IFNA14	1	YES
IFNA2	7	YES
IFNA21	1	YES
IFNA4	4	YES
IFNA5	6	YES
IFNA7	6	YES
IFNA8	2	YES
IFNAR1	3	YES
IFNAR2	3	YES
IFNB1	3	YES
IFNG	3	YES
IFNW1	1	YES
IGF1	2	YES
IGF1R	4	YES
IGF2R	1	YES
IGFBP5	2	YES
IGKC	3	YES
IGSF6	3	YES
IKBKB	1	YES
IKBKE	3	YES
IL10	5	YES
IL10RA	3	YES
IL10RB	2	YES
IL11RA	1	YES
IL12A	3	YES
IL12B	3	YES
IL12RB1	3	YES
IL13	5	YES
IL13RA1	2	YES
IL13RA2	2	YES
IL15	3	YES
IL15RA	3	YES
IL16	3	YES
IL17A	7	YES
IL17B	2	YES
IL17RA	3	YES
IL17RB	4	YES
IL17RC	1	YES
IL18BP	3	YES
IL18R1	3	YES
IL18RAP	3	YES
IL19	4	YES
IL1A	5	YES
IL1B	5	YES
IL1R1	7	YES
IL1R2	3	YES
IL1RAP	5	YES
IL1RL1	2	YES
IL1RL2	6	YES
IL1RN	5	YES
IL2	1	YES
IL20RA	2	YES
IL21	3	YES
IL21R	3	YES
IL22	1	YES
IL22RA1	6	YES
IL23A	3	YES
IL24	4	YES
IL25	6	YES
IL26	1	YES
IL2RA	3	YES
IL2RG	3	YES
IL3	3	YES
IL32	3	YES
IL33	2	YES
IL3RA	3	YES
IL4	6	YES
IL4R	1	YES
IL5	6	YES
IL5RA	2	YES
IL6	2	YES
IL6R	3	YES
IL6ST	2	YES
IL7	3	YES
IL7R	3	YES
IL9	4	YES
IL9R	1	YES
ILK	7	YES
INHA	4	YES
INHBA	7	YES
INHBC	1	YES
INPP5D	3	YES
INPP5F	1	YES
INSL3	3	YES
INSL4	1	YES
INSL5	1	YES
INSL6	3	YES
INSR	6	YES
IREB2	2	YES
IRF1	3	YES
IRF3	1	YES
IRF5	5	YES
IRF7	3	YES
IRF9	3	YES
ISG15	4	YES
ISG20	3	YES
ISG20L2	2	YES
ITGA2B	4	YES
ITGA4	3	YES
ITGA9	2	YES
ITGAV	2	YES
ITGB1	2	YES
ITGB2	5	YES
ITGB4	1	YES
ITIH2	2	YES
ITK	3	YES
IVNS1ABP	2	YES
JAG1	1	YES
JAG2	1	YES
JAK1	2	YES
JAK2	3	YES
JUN	2	YES
KANK2	2	YES
KCNH2	4	YES
KDM4C	3	YES
KDR	2	YES
KIF11	4	YES
KIR2DL1	1	YES
KIR2DL4	3	YES
KIR2DL5A	7	YES
KIR2DS2	3	YES
KIR2DS5	6	YES
KIR3DL1	3	YES
KIR3DL3	3	YES
KITLG	7	YES
KLF5	7	YES
KLHL21	1	YES
KLHL7	2	YES
KLRC3	3	YES
KLRD1	3	YES
KLRF1	3	YES
KLRG1	3	YES
KNG1	6	YES
KNTC1	4	YES
KRAS	7	YES
KRT23	2	YES
KRT86	3	YES
L1CAM	4	YES
LAIR2	5	YES
LALBA	7	YES
LAMP2	2	YES
LAMP3	3	YES
LANCL1	7	YES
LAT	3	YES
LBP	3	YES
LCK	3	YES
LCN1	4	YES
LCN2	7	YES
LCP2	3	YES
LDB3	1	YES
LECT2	1	YES
LEFTY1	4	YES
LEP	2	YES
LGALS1	2	YES
LGMN	5	YES
LGR4	2	YES
LGR5	4	YES
LIF	2	YES
LIFR	7	YES
LILRA5	5	YES
LILRB3	5	YES
LILRB5	5	YES
LIME1	3	YES
LIPA	5	YES
LMBR1L	4	YES
LMNB1	4	YES
LONRF3	5	YES
LPA	6	YES
LRMP	3	YES
LRP1	2	YES
LRRC32	2	YES
LRRC42	2	YES
LSP1	5	YES
LST1	5	YES
LTA	3	YES
LTB	3	YES
LTB4R	1	YES
LTB4R2	1	YES
LTBP1	2	YES
LTBP3	1	YES
LTBP4	1	YES
LTBR	4	YES
LTC4S	2	YES
LTF	2	YES
LTK	7	YES
LYN	5	YES
LYZ	5	YES
MAGED1	2	YES
MAK	1	YES
MAN1B1	1	YES
MAP2K1	5	YES
MAP2K2	1	YES
MAP3K14	3	YES
MAP3K8	3	YES
MAPK1	3	YES
MAPK14	2	YES
MAPK3	1	YES
MAPK7	1	YES
MAPK8	4	YES
MAPT	1	YES
MARCKSL1	4	YES
MARCO	5	YES
MASP1	6	YES
MASP2	1	YES
MAVS	1	YES
MBP	3	YES
MC1R	1	YES
MC2R	6	YES
MC3R	1	YES
MC4R	5	YES
MC5R	7	YES
MCHR1	6	YES
MDH1	5	YES
MDK	2	YES
MET	7	YES
MFAP3L	4	YES
MGAM	6	YES
MICA	3	YES
MICAL3	6	YES
MIF	4	YES
MINPP1	7	YES
MLN	6	YES
MLNR	4	YES
MLST8	4	YES
MMD	2	YES
MMP12	5	YES
MMP15	1	YES
MMP25	3	YES
MMP9	5	YES
MNDA	5	YES
MOCOS	4	YES
MPZL1	1	YES
MR1	5	YES
MRC1	3	YES
MS4A1	3	YES
MS4A2	2	YES
MS4A6A	5	YES
MSR1	5	YES
MSTN	1	YES
MTNR1A	1	YES
MTNR1B	1	YES
MUC4	7	YES
MUC5AC	4	YES
MX1	3	YES
MX2	3	YES
MYC	2	YES
MYCT1	2	YES
MYL6B	4	YES
NAA16	7	YES
NAMPT	2	YES
NCAM1	2	YES
NCK1	5	YES
NCK2	7	YES
NCOA4	3	YES
NCR1	6	YES
NCR2	1	YES
NCR3	3	YES
NDP	2	YES
NDRG1	4	YES
NEDD4	2	YES
NEO1	7	YES
NFAT5	1	YES
NFATC1	3	YES
NFATC2IP	4	YES
NFATC3	3	YES
NFKB1	3	YES
NFKBIA	1	YES
NFKBIB	4	YES
NFYA	4	YES
NFYC	3	YES
NGF	1	YES
NGFR	6	YES
NKG7	3	YES
NLRX1	1	YES
NMB	2	YES
NMBR	4	YES
NOD1	1	YES
NOD2	3	YES
NOL11	4	YES
NOS1	1	YES
NOS2	6	YES
NOTCH3	1	YES
NOX1	1	YES
NOX3	1	YES
NOX4	2	YES
NOX5	2	YES
NPFF	1	YES
NPL	5	YES
NPPA	1	YES
NPPB	7	YES
NPPC	6	YES
NPR1	6	YES
NPR3	2	YES
NPY	1	YES
NR0B1	4	YES
NR0B2	4	YES
NR1D2	1	YES
NR1H2	1	YES
NR1H3	3	YES
NR1H4	3	YES
NR1I2	6	YES
NR1I3	6	YES
NR2C1	7	YES
NR2C2	4	YES
NR2E1	1	YES
NR2E3	1	YES
NR2F2	7	YES
NR2F6	4	YES
NR3C1	2	YES
NR3C2	2	YES
NR4A1	2	YES
NR4A2	7	YES
NR4A3	2	YES
NR5A1	1	YES
NR5A2	3	YES
NR6A1	4	YES
NRAS	5	YES
NRG1	2	YES
NRG2	6	YES
NRP1	2	YES
NRP2	5	YES
NRTN	4	YES
NTF3	5	YES
NTRK1	2	YES
NTS	4	YES
NUCB2	7	YES
NUDT6	2	YES
OAS1	5	YES
OASL	3	YES
OBP2A	2	YES
OFD1	7	YES
OGFR	1	YES
OGN	2	YES
OGT	1	YES
OPRD1	7	YES
OPRK1	4	YES
OPRL1	1	YES
OPRM1	2	YES
ORM1	5	YES
OSBPL1A	1	YES
OSGIN1	7	YES
OSM	5	YES
OSMR	2	YES
OXT	2	YES
P2RX5	3	YES
P2RY10	3	YES
P2RY14	3	YES
PAEP	7	YES
PAK1	1	YES
PAK2	7	YES
PAK3	1	YES
PAK4	4	YES
PAK6	4	YES
PAMR1	2	YES
PCSK1	4	YES
PCSK2	6	YES
PDCD1	3	YES
PDCD1LG2	5	YES
PDCD6	4	YES
PDE4B	3	YES
PDE6C	6	YES
PDGFA	1	YES
PDGFB	4	YES
PDGFC	2	YES
PDGFD	2	YES
PDGFRA	2	YES
PDGFRB	2	YES
PDGFRL	2	YES
PDIA2	4	YES
PDIA4	7	YES
PDK1	1	YES
PDPN	2	YES
PDYN	7	YES
PELO	2	YES
PENK	2	YES
PF4	1	YES
PF4V1	4	YES
PGC	1	YES
PGF	1	YES
PGLYRP1	7	YES
PGLYRP4	1	YES
PGR	2	YES
PGRMC2	7	YES
PHLDA1	2	YES
PI15	1	YES
PI3	3	YES
PIK3CA	7	YES
PIK3CB	4	YES
PIK3CD	3	YES
PIK3IP1	3	YES
PIK3R1	2	YES
PIK3R2	1	YES
PIK3R3	6	YES
PIK3R5	5	YES
PILRA	5	YES
PKD2L2	1	YES
PLA2G2A	2	YES
PLA2G4A	7	YES
PLAU	5	YES
PLAUR	5	YES
PLCG1	1	YES
PLCG2	3	YES
PLEK	3	YES
PLSCR1	5	YES
PLTP	5	YES
PLXNA1	1	YES
PLXNA2	1	YES
PLXNA3	1	YES
PLXNB1	1	YES
PLXNB2	1	YES
PLXNB3	1	YES
PLXNC1	5	YES
PLXND1	6	YES
PMCH	3	YES
PML	1	YES
PMP2	2	YES
PNOC	3	YES
PNPLA6	1	YES
POMC	5	YES
PORCN	6	YES
PPARA	7	YES
PPARD	1	YES
PPARG	2	YES
PPBP	6	YES
PPIA	7	YES
PPP3CA	7	YES
PPP3CB	1	YES
PPP3CC	3	YES
PPP3R1	4	YES
PPY	3	YES
PQBP1	4	YES
PRC1	4	YES
PRDX1	4	YES
PRDX2	4	YES
PRF1	3	YES
PRKCA	3	YES
PRKCB	3	YES
PRKCG	1	YES
PRKCQ	7	YES
PRL	6	YES
PRLH	4	YES
PRLR	4	YES
PROC	5	YES
PROCR	2	YES
PRTN3	4	YES
PSAP	5	YES
PSAT1	3	YES
PSMB8	5	YES
PSMC1	2	YES
PSMC2	7	YES
PSMC3	4	YES
PSMC4	2	YES
PSMC5	7	YES
PSMC6	7	YES
PSMD1	4	YES
PSMD10	2	YES
PSMD11	4	YES
PSMD13	4	YES
PSMD14	7	YES
PSMD2	4	YES
PSMD3	4	YES
PSMD4	4	YES
PSMD6	7	YES
PSMD7	2	YES
PSMD8	4	YES
PSME1	3	YES
PSME3	4	YES
PSPN	6	YES
PTAFR	5	YES
PTGDR	3	YES
PTGDS	3	YES
PTGER1	2	YES
PTGER2	5	YES
PTGER3	2	YES
PTGER4	3	YES
PTGES2	4	YES
PTGFR	2	YES
PTGIR	1	YES
PTGS1	5	YES
PTGS2	2	YES
PTH	6	YES
PTH1R	2	YES
PTH2R	2	YES
PTHLH	2	YES
PTK2	4	YES
PTK2B	3	YES
PTN	2	YES
PTPN11	4	YES
PTPN6	3	YES
PTPRB	1	YES
PTPRC	3	YES
PTRH2	4	YES
PTX3	3	YES
PYY	4	YES
RAB1A	4	YES
RAB27B	1	YES
RAB38	6	YES
RABEP1	1	YES
RABEP2	6	YES
RAC1	7	YES
RAC2	3	YES
RAC3	4	YES
RAE1	2	YES
RAF1	4	YES
RALB	2	YES
RARA	1	YES
RARB	2	YES
RARG	1	YES
RASGRP1	7	YES
RASGRP3	3	YES
RBMS3	2	YES
RBP1	4	YES
RBP4	2	YES
RDX	2	YES
REG1A	4	YES
RELA	2	YES
RELB	3	YES
REPS1	4	YES
RETN	5	YES
RFX5	3	YES
RFXANK	4	YES
RFXAP	7	YES
RGS1	5	YES
RGS16	2	YES
RHOA	7	YES
RLN1	7	YES
RLN2	7	YES
RNASE2	5	YES
RNASE3	5	YES
RNF125	3	YES
RNF128	1	YES
RNF141	6	YES
ROBO1	7	YES
ROBO3	2	YES
ROBO4	1	YES
RORA	2	YES
RORB	1	YES
RORC	1	YES
RPL37A	7	YES
RPS24	4	YES
RPS7	7	YES
RPS9	2	YES
RRAGD	5	YES
RRP12	4	YES
RSAD2	5	YES
RUNX2	2	YES
RXFP3	4	YES
RXRA	1	YES
RXRB	1	YES
RXRG	1	YES
RYR1	3	YES
S100A10	2	YES
S100A11	7	YES
S100A12	7	YES
S100A13	2	YES
S100A14	4	YES
S100A2	6	YES
S100A3	5	YES
S100A4	5	YES
S100A5	6	YES
S100A6	2	YES
S100A7	7	YES
S100A8	5	YES
S100A9	5	YES
S100B	1	YES
S100G	7	YES
S100P	4	YES
S1PR1	2	YES
S1PR2	1	YES
SAMSN1	5	YES
SAV1	7	YES
SCG2	2	YES
SCT	5	YES
SCTR	6	YES
SDC1	2	YES
SDC2	2	YES
SDC3	5	YES
SDC4	1	YES
SDCBP	2	YES
SEC14L1	5	YES
SECTM1	6	YES
SELE	2	YES
SELL	3	YES
SELP	2	YES
SEMA3A	5	YES
SEMA3B	4	YES
SEMA3C	7	YES
SEMA3D	7	YES
SEMA3E	2	YES
SEMA3F	4	YES
SEMA3G	2	YES
SEMA4A	3	YES
SEMA4C	4	YES
SEMA4D	3	YES
SEMA4F	4	YES
SEMA4G	1	YES
SEMA5A	2	YES
SEMA6A	1	YES
SEMA6B	1	YES
SEMA6C	1	YES
SEMA6D	1	YES
SEMA7A	4	YES
SEMG1	7	YES
SEMG2	1	YES
SERPINA3	1	YES
SERTAD2	2	YES
SFTPD	4	YES
SFXN3	7	YES
SH2D1A	3	YES
SHC1	1	YES
SHC2	1	YES
SHC3	6	YES
SIGLEC1	5	YES
SIGLEC5	5	YES
SIGLEC7	5	YES
SIGLEC8	3	YES
SIGLEC9	5	YES
SIRPA	5	YES
SIRPG	3	YES
SIT1	3	YES
SKAP1	3	YES
SKIV2L	1	YES
SLA	3	YES
SLC10A2	1	YES
SLC15A3	5	YES
SLC18A2	2	YES
SLC22A17	1	YES
SLC25A37	1	YES
SLC29A3	5	YES
SLC6A4	6	YES
SLC7A7	5	YES
SLIT1	4	YES
SLIT2	1	YES
SLPI	7	YES
SLURP1	4	YES
SMAD4	2	YES
SOCS1	3	YES
SOCS3	2	YES
SOD1	4	YES
SORL1	1	YES
SORT1	1	YES
SOS1	3	YES
SOS2	2	YES
SOX5	6	YES
SP1	1	YES
SP100	3	YES
SPAG11A	1	YES
SPCS3	5	YES
SPIB	3	YES
SPINK5	3	YES
SPP1	5	YES
SRC	4	YES
SST	2	YES
SSTR1	6	YES
SSTR5	3	YES
ST3GAL6	5	YES
ST8SIA4	3	YES
STAB1	5	YES
STAB2	2	YES
STAC	6	YES
STAP1	3	YES
STAT1	3	YES
STAT3	2	YES
STAT5A	3	YES
STAT5B	1	YES
STC1	4	YES
STC2	1	YES
STEAP4	2	YES
STX4	1	YES
SYK	3	YES
TAC1	2	YES
TACR1	6	YES
TACSTD2	7	YES
TAGLN	2	YES
TAL1	6	YES
TANK	2	YES
TAP1	3	YES
TAP2	3	YES
TAPBP	3	YES
TAPBPL	3	YES
TBK1	4	YES
TBX21	6	YES
TCF7L2	1	YES
TCL1A	3	YES
TEC	6	YES
TEK	2	YES
TEX264	6	YES
TFEC	7	YES
TFR2	4	YES
TFRC	7	YES
TG	1	YES
TGFA	7	YES
TGFB1	4	YES
TGFB2	2	YES
TGFB3	2	YES
TGFBR1	1	YES
TGFBR2	2	YES
TGFBR3	2	YES
THBD	6	YES
THBS1	2	YES
THPO	1	YES
THRA	2	YES
THRB	6	YES
THUMPD2	2	YES
TIE1	1	YES
TIMM13	6	YES
TINAGL1	2	YES
TIPIN	7	YES
TK2	1	YES
TLR1	5	YES
TLR2	5	YES
TLR3	5	YES
TLR7	5	YES
TLR8	3	YES
TMBIM6	4	YES
TMED2	2	YES
TMPRSS3	2	YES
TMPRSS6	1	YES
TMSB10	7	YES
TMSB4X	5	YES
TMSB4Y	1	YES
TNC	2	YES
TNF	3	YES
TNFAIP3	3	YES
TNFRSF10B	1	YES
TNFRSF10C	1	YES
TNFRSF10D	6	YES
TNFRSF11A	6	YES
TNFRSF11B	2	YES
TNFRSF12A	7	YES
TNFRSF13B	3	YES
TNFRSF14	3	YES
TNFRSF17	3	YES
TNFRSF1A	1	YES
TNFRSF1B	3	YES
TNFRSF21	5	YES
TNFRSF25	3	YES
TNFRSF4	3	YES
TNFRSF8	6	YES
TNFRSF9	3	YES
TNFSF10	2	YES
TNFSF11	7	YES
TNFSF13	2	YES
TNFSF14	3	YES
TNFSF15	6	YES
TNFSF18	5	YES
TNFSF4	5	YES
TNFSF9	6	YES
TNIP2	1	YES
TOX4	7	YES
TPK1	5	YES
TPM2	2	YES
TPT1	7	YES
TRAC	6	YES
TRADD	5	YES
TRAF1	3	YES
TRAF3	3	YES
TRAF3IP2	1	YES
TRAT1	3	YES
TREM1	5	YES
TREM2	5	YES
TRH	4	YES
TRHR	6	YES
TRIB2	1	YES
TRIM27	1	YES
TRIM5	2	YES
TRPC4AP	1	YES
TSHB	1	YES
TSHR	3	YES
TUBB3	4	YES
TXK	3	YES
TXLNA	1	YES
TXNIP	2	YES
TYK2	1	YES
TYMP	3	YES
TYRO3	1	YES
TYROBP	5	YES
UBA52	3	YES
UBASH3A	3	YES
UBXN1	3	YES
UCN	1	YES
UNC93B1	3	YES
UPK3A	6	YES
UPP1	5	YES
UQCRB	7	YES
USP9Y	1	YES
UTS2	3	YES
VAV1	3	YES
VAV2	4	YES
VAV3	6	YES
VCAM1	3	YES
VDR	1	YES
VEGFA	4	YES
VEGFB	2	YES
VGF	4	YES
VIM	2	YES
VIP	1	YES
VIPR1	1	YES
VIPR2	2	YES
VNN2	3	YES
VNN3	5	YES
VWF	1	YES
WFDC2	1	YES
WIPF1	5	YES
WNT5A	2	YES
WNT5B	5	YES
XCL1	3	YES
XCR1	4	YES
XPO6	4	YES
XRCC6	7	YES
YBX2	4	YES
ZAP70	3	YES
ZC3HAV1	4	YES
ZCCHC2	3	YES
ZEB2	2	YES
ZYX	2	YES

## Sheet: Table S3
Table S3. The immune subtype annotation of each patients in the METABRIC cohort.
Patient ID	Cluster
MB_0641	1
MB_0189	1
MB_0891	1
MB_0223	2
MB_0155	1
MB_0428	3
MB_0117	1
MB_0143	2
MB_0541	2
MB_0322	2
MB_0140	4
MB_0606	2
MB_0579	2
MB_0619	3
MB_0171	1
MB_0374	2
MB_0382	1
MB_0146	4
MB_0272	2
MB_0585	2
MB_0363	3
MB_0427	3
MB_0519	3
MB_0385	2
MB_0379	1
MB_0624	1
MB_0273	4
MB_0349	2
MB_0112	1
MB_0601	2
MB_0195	4
MB_0257	4
MB_0480	4
MB_0311	2
MB_0035	4
MB_0119	2
MB_0650	3
MB_0204	1
MB_0600	4
MB_0150	3
MB_0131	2
MB_0315	1
MB_0545	1
MB_0370	2
MB_0431	2
MB_0411	1
MB_0485	2
MB_0609	2
MB_0528	3
MB_0594	2
MB_0536	3
MB_0319	4
MB_0383	2
MB_0591	2
MB_0599	1
MB_0286	1
MB_0406	2
MB_0452	2
MB_0524	1
MB_0154	1
MB_0550	2
MB_0616	2
MB_0412	2
MB_0440	2
MB_0398	3
MB_0628	2
MB_0209	1
MB_0657	1
MB_0302	1
MB_0192	3
MB_0121	2
MB_0364	1
MB_0884	4
MB_0466	4
MB_0632	1
MB_0287	4
MB_4708	1
MB_4666	4
MB_4691	5
MB_4721	4
MB_4723	4
MB_4752	4
MB_4790	4
MB_4797	4
MB_4694	2
MB_4685	4
MB_4712	5
MB_4704	4
MB_4651	2
MB_4649	5
MB_5197	4
MB_5017	3
MB_5004	5
MB_4986	4
MB_5328	2
MB_5318	2
MB_4686	2
MB_4702	4
MB_4887	2
MB_5044	4
MB_4171	5
MB_5074	4
MB_5119	4
MB_4230	5
MB_4737	2
MB_5033	4
MB_4741	4
MB_4998	4
MB_5001	4
MB_5084	4
MB_4623	4
MB_4233	5
MB_4933	3
MB_4900	2
MB_5139	3
MB_5338	2
MB_5226	4
MB_5279	4
MB_4956	4
MB_5396	4
MB_5088	4
MB_4266	5
MB_4743	1
MB_4849	4
MB_4784	5
MB_5378	2
MB_4140	5
MB_5123	1
MB_5060	4
MB_5272	3
MB_5306	5
MB_5429	4
MB_5405	3
MB_5481	2
MB_5485	4
MB_4293	4
MB_4834	4
MB_5498	2
MB_4818	4
MB_4809	2
MB_5093	2
MB_5350	1
MB_5206	4
MB_4687	3
MB_5493	4
MB_5454	3
MB_5360	4
MB_4827	4
MB_5455	5
MB_5366	4
MB_5288	3
MB_5358	4
MB_4357	5
MB_4991	2
MB_5205	3
MB_5218	2
MB_5163	3
MB_5188	2
MB_5329	4
MB_5322	2
MB_5310	1
MB_4000	4
MB_5176	3
MB_5215	4
MB_5179	4
MB_5196	4
MB_5200	2
MB_5601	3
MB_5632	2
MB_5635	4
MB_5647	4
MB_5584	2
MB_5626	2
MB_5653	2
MB_5646	4
MB_5603	3
MB_5525	2
MB_5520	2
MB_5534	3
MB_5521	3
MB_5482	2
MB_5532	4
MB_5556	2
MB_5040	2
MB_5243	4
MB_4011	4
MB_5478	3
MB_4017	4
MB_4791	3
MB_2964	2
MB_2730	2
MB_2669	2
MB_2705	4
MB_2735	2
MB_3035	2
MB_3060	2
MB_3367	3
MB_3412	2
MB_3371	2
MB_3429	1
MB_2750	1
MB_2960	4
MB_3487	4
MB_3452	1
MB_3328	2
MB_3300	2
MB_3840	4
MB_2536	1
MB_2617	2
MB_2854	4
MB_2853	4
MB_3165	2
MB_3525	2
MB_2999	4
MB_3002	2
MB_2845	1
MB_2844	2
MB_2863	4
MB_2840	4
MB_2843	1
MB_3013	1
MB_3026	4
MB_3006	1
MB_3389	4
MB_3110	3
MB_3122	2
MB_2803	2
MB_2795	3
MB_3707	1
MB_2686	3
MB_3842	3
MB_3865	1
MB_0476	3
MB_0610	3
MB_0451	4
MB_0133	4
MB_0053	2
MB_0108	3
MB_0022	3
MB_4681	4
MB_4673	4
MB_4607	5
MB_4669	5
MB_3050	4
MB_3363	2
MB_2764	1
MB_7130	4
MB_7149	2
MB_7140	4
MB_7170	5
MB_7174	3
MB_7173	2
MB_7097	4
MB_7104	3
MB_7075	4
MB_7074	4
MB_7051	4
MB_7107	4
MB_7024	2
MB_7189	4
MB_7137	2
MB_7181	4
MB_7227	4
MB_2896	1
MB_7005	2
MB_7018	1
MB_3754	2
MB_3536	2
MB_3576	4
MB_7152	4
MB_7153	4
MB_7199	4
MB_7215	1
MB_7194	4
MB_7262	4
MB_2846	1
MB_7150	2
MB_7283	4
MB_7284	4
MB_7238	2
MB_7264	3
MB_7122	3
MB_7133	2
MB_7116	2
MB_7131	4
MB_7095	4
MB_7079	1
MB_5563	2
MB_4828	4
MB_4697	4
MB_5275	5
MB_2629	4
MB_2645	2
MB_6263	2
MB_6359	2
MB_6207	2
MB_6322	2
MB_6190	4
MB_6019	5
MB_6001	3
MB_4978	4
MB_4695	4
MB_4876	3
MB_4987	4
MB_4119	5
MB_4949	3
MB_4213	4
MB_4957	5
MB_5110	4
MB_4001	5
MB_4434	5
MB_6010	3
MB_6097	5
MB_6023	4
MB_6053	4
MB_4098	5
MB_5492	1
MB_6218	3
MB_6271	4
MB_4343	5
MB_4281	5
MB_5399	4
MB_3526	1
MB_6138	1
MB_6044	5
MB_6079	4
MB_6103	1
MB_6007	5
MB_6167	4
MB_6092	4
MB_6011	4
MB_6200	2
MB_4236	5
MB_4235	5
MB_4250	4
MB_4333	4
MB_4322	5
MB_4838	4
MB_4829	4
MB_4802	4
MB_5339	4
MB_5326	5
MB_6150	1
MB_6145	5
MB_5373	3
MB_6141	4
MB_4300	5
MB_7226	4
MB_4331	4
MB_6133	4
MB_6026	4
MB_6051	4
MB_0367	1
MB_5177	3
MB_5178	4
MB_4342	1
MB_7253	2
MB_7299	3
MB_7288	2
MB_5271	3
MB_7061	2
MB_7048	4
MB_0231	1
MB_0459	2
MB_6297	2
MB_6208	3
MB_6344	2
MB_6312	2
MB_6302	2
MB_6327	4
MB_7243	2
MB_7286	2
MB_5113	4
MB_7040	2
MB_7028	4
MB_7060	4
MB_0028	4
MB_5652	1
MB_0537	1
MB_0468	2
MB_0205	1
MB_5588	3
MB_0577	2
MB_0245	1
MB_0369	4
MB_0442	1
MB_4529	4
MB_0275	1
MB_0586	4
MB_0508	1
MB_0000	1
MB_0170	1
MB_0241	2
MB_0134	2
MB_0264	2
MB_0175	4
MB_0353	4
MB_0646	2
MB_0293	1
MB_0626	2
MB_0620	1
MB_0168	1
MB_0262	2
MB_0418	4
MB_0638	1
MB_7234	4
MB_7004	1
MB_7182	2
MB_0308	1
MB_6195	1
MB_5471	2

## Sheet: Table S5
Table S5. List of 8 immune molecular signatures
Type	Metagenes
Inflammation	CXCR6
	CXCL9
	CCL5
	CCR5
Cytolytic activity	GZMA
	PRF1
IFN-γ response	IFI44
	IFI44L
	DDX58
	IFI6
	IFI27
	IFIT2
	IFIT1
	IFIT3
	CXCL10
	MX1
	OAS1
	OAS2
	OAS3
	HERC5
	SAMD9
	HERC6
	DDX60
	RTP4
	IFIH1
	STAT1
	TAP1
	OASL
	RSAD2
	ISG15
TGF-β response	MMP3
	MARCKSL1
	IGF2R
	LAMB1
	SPARC
	FN1
	ITGA4
	SMO
	MMP19
	ITGB8
	ITGA5
	NID1
	TIMP1
	SEMA3F
	RHOQ
	CTNNB1
	MMP2
	SERPINE1
	EPHB2
	COL16A1
	EPHA2
	TNC
	JUP
	ITGA3
	TCF7L2
	COL3A1
	CDH6
	WNT2B
	ADAM9
	DSP
	HSPG2
	ARHGAP1
	ITGB5
	IGFBP5
	ARHGDIA
	LRP1
	IGFBP2
	CTNNA1
	LRRC17
	MMP14
	NEO1
	EFNA5
	ITGB3
	EPHB3
	CD44
	IGFBP4
	TNFRSF1A
	RAC1
	PXN
	PLAT
	COL8A1
	WNT8B
	IGFBP3
	RHOA
	EPHB4
	MMP1
	PAK1
	MTA1
	THBS2
	VCAN
	MMP17
	CD59
	DVL3
	RHOB
	COL6A3
	NOTCH2
	BSG
	MMP11
	COL1A2
	ZYX
	RND3
	THBS1
	RHOG
	ICAM1
	LAMA4
	DVL1
	PAK2
	ITGB2
	COL6A1
	FGD1
Macrophage regulation	TNFRSF1B
	TLR2
	SYK
	SLC7A7
	SAMSN1
	RUNX3
	RASSF2
	PTPRC
	CYTIP
	PLCG2
	NCF2
	LYN
	LHFPL2
	LCP2
	LCP1
	LAPTM5
	ITGB2
	IL10RA
	IFI30
	IFI16
	HLA-DRB1
	HLA-DMA
	HCK
	FGL2
	FCGR3A
	FCGR2B
	EVI2B
	DAPK1
	CELF2
	CTSS
	CTSL1
	CTSC
	CSF1R
	CORO1A
	CD86
	CD53
	CD48
	CD163
	APOE
	APOC1
	ALOX5AP
	SLC1A3
	PLEK
	MYO1F
	IL7R
	HCLS1
	FCGR1A
	CXCR4
	CPVL
	BTK
	ADCY7
	TNFAIP3
	SP140
	SELPLG
	SELL
	RNASE6
	PIK3CG
	MSN
	MPP1
	MERTK
	LRMP
	LILRB4
	LAIR1
	IL18
	GPNMB
	FYB
	FPR3
	FCGR2A
	FCER1G
	EVI2A
	CYBB
	CECR1
	CD8A
	CD84
	CD33
	CASP1
	C3AR1
	B2M
	ARRB2
	AMPD3
	VSIG4
	TNFSF13B
	RASSF4
	NPL
	LY86
	LST1
	GIMAP4
	CCRL2
	CCL5
	CCL2
	TBXAS1
	SAMHD1
	OSBPL3
	NPC2
	MNDA
	FLI1
	FGR
	DOCK2
	CD97
	WIPF1
	SH2B3
	NCKAP1L
	LYZ
	IKZF1
	HMHA1
	GNPTAB
	FNBP1
	FMNL1
	CD52
	C1orf54
	C13orf18
	ARHGAP15
Lymphocyte infiltration	CCL5
	CD19
	CD37
	CD3D
	CD3E
	CD3G
	CD247
	CD79A
	CD79B
	CD8A
	CD8B
	IGHG3
	IGJ
	IGLC1
	CD14
	LCK
	LTB
	MS4A1
Stromal cell infiltration	DCN
	PAPPA
	SFRP4
	THBS2
	LY86
	CXCL14
	FOXF1
	COL10A1
	ACTG2
	APBB1IP
	SH2D1A
	SULF1
	MSR1
	C3AR1
	FAP
	PTGIS
	ITGBL1
	BGN
	CXCL12
	ECM2
	FCGR2A
	MS4A4A
	WISP1
	COL1A2
	MS4A6A
	EDNRA
	VCAM1
	GPR124
	SCUBE2
	AIF1
	HEPH
	LUM
	PTGER3
	RUNX1T1
	CDH5
	PIK3R5
	RAMP3
	LDB2
	COX7A1
	EDIL3
	DDR2
	FCGR2B
	LPPR4
	COL15A1
	AOC3
	ITIH3
	FMO1
	PRKG1
	PLXDC1
	VSIG4
	COL6A3
	SGCD
	COL3A1
	F13A1
	OLFML1
	IGSF6
	COMP
	HGF
	GIMAP5
	ABCA6
	ITGAM
	MAF
	ITM2A
	CLEC7A
	ASPN
	LRRC15
	ERG
	CD86
	TRAT1
	COL8A2
	TCF21
	CD93
	CD163
	GREM1
	LMOD1
	TLR2
	ZEB2
	C1QB
	KCNJ8
	KDR
	CD33
	RASGRP3
	TNFSF4
	CCR1
	CSF1R
	BTK
	MFAP5
	MXRA5
	ISLR
	ARHGAP28
	ZFPM2
	TLR7
	ADAM12
	OLFML2B
	ENPP2
	CILP
	SIGLEC1
	SPON2
	PLXNC1
	ADAMTS5
	SAMSN1
	CH25H
	COL14A1
	EMCN
	RGS4
	PCDH12
	RARRES2
	CD248
	PDGFRB
	C1QA
	COL5A3
	IGF1
	SP140
	TFEC
	TNN
	ATP8B4
	ZNF423
	FRZB
	SERPING1
	ENPEP
	CD14
	DIO2
	FPR1
	IL18R1
	HDC
	TXNDC3
	PDE2A
	RSAD2
	ITIH5
	FASLG
	MMP3
	NOX4
	WNT2
	LRRC32
	CXCL9
	ODZ4
	FBLN2
	EGFL6
	IL1B
	SPON1
	CD200
Immune cell infiltration	LCP2
	LSP1
	FYB
	PLEK
	HCK
	IL10RA
	LILRB1
	NCKAP1L
	LAIR1
	NCF2
	CYBB
	PTPRC
	IL7R
	LAPTM5
	CD53
	EVI2B
	SLA
	ITGB2
	GIMAP4
	MYO1F
	HCLS1
	MNDA
	IL2RG
	CD48
	AOAH
	CCL5
	LTB
	GMFG
	GIMAP6
	GZMK
	LST1
	GPR65
	LILRB2
	WIPF1
	CD37
	BIN2
	FCER1G
	IKZF1
	TYROBP
	FGL2
	FLI1
	IRF8
	ARHGAP15
	SH2B3
	TNFRSF1B
	DOCK2
	CD2
	ARHGEF6
	CORO1A
	LY96
	LYZ
	ITGAL
	TNFAIP3
	RNASE6
	TGFB1
	PSTPIP1
	CST7
	RGS1
	FGR
	SELL
	MICAL1
	TRAF3IP3
	ITGA4
	MAFB
	ARHGDIB
	IL4R
	RHOH
	HLA-DPA1
	NKG7
	NCF4
	LPXN
	ITK
	SELPLG
	HLA-DPB1
	CD3D
	CD300A
	IL2RB
	ADCY7
	PTGER4
	SRGN
	CD247
	CCR7
	MSN
	ALOX5AP
	PTGER2
	RAC2
	GBP2
	VAV1
	CLEC2B
	P2RY14
	NFKBIA
	S100A9
	IFI30
	MFSD1
	RASSF2
	TPP1
	RHOG
	CLEC4A
	GZMB
	PVRIG
	S100A8
	CASP1
	BCL2A1
	HLA-E
	KLRB1
	GNLY
	RAB27A
	IL18RAP
	TPST2
	EMP3
	GMIP
	LCK
	IL32
	PTPRCAP
	LGALS9
	CCDC69
	SAMHD1
	TAP1
	GBP1
	CTSS
	GZMH
	ADAM8
	GLRX
	PRF1
	CD69
	HLA-B
	HLA-DMA
	CD74
	KLRK1
	PTPRE
	HLA-DRA
	VNN2
	TCIRG1
	RABGAP1L
	CSTA
	ZAP70
	HLA-F
	HLA-G
	CD52
	CD302
	CD27
